# Supplementary material for: Can Maternal Exposure to Air Pollution Affect Post-Natal Liver Development?
Source: Toxics. 2023 Jan 9;11(1):61. doi: 10.3390/toxics11010061 (PMC9866810; doi:10.3390/toxics11010061)
Supplement: Supplementary file 1 [file toxics-11-00061-s001.zip]

Archive with 1 entries (1 files):
- toxics-2117129-supplementary.pdf
